# Supplementary material for: A Rho-actin signaling pathway shapes cell wall boundaries in Arabidopsis xylem vessels
Source: Nat Commun. 2019 Jan 28;10:468. doi: 10.1038/s41467-019-08396-7 (PMC6349933; doi:10.1038/s41467-019-08396-7)
Supplement: Supplementary file 3 — Source Data [file 41467_2019_8396_MOESM3_ESM.xlsx]

## Sheet: Fig1c
Relative mRNA level	WT	wal
1	0.843462	0.113192
2	1.10244	0.0851884
3	1.05409	0.0839227
Mean	1	0.0941011
SD	0.137705	0.0165456

## Sheet: Fig1e
Pit area	WT	wal	wal pWAL:GFP-WAL		Pit aspect ratio	WT	wal	wal pWAL:GFP-WAL
1	1.58999	2.91833	1.10051		1	2.31256	2.02282	2.53728
2	1.95347	2.48319	1.34364		2	2.30097	1.97626	2.21413
3	1.80574	2.6438	1.7192		3	3.32239	2.15685	2.07082
4	1.6407	2.90343	1.48855		4	1.27064	2.12128	2.36516
5	1.59039	3.25202	1.01759		5	2.68624	1.88913	2.29767
6	1.36054	2.50332	2.27589		6	2.72532	1.67971	2.35627
7	1.58274	2.2614	1.82385		7	1.97726	1.94588	1.953
8	1.54088	2.3097	1.58435		8	2.42972	1.85094	2.46665
9	1.46882	2.31937	1.38792		9	1.84796	1.20119	2.04508
10	1.50425	2.14386	1.23375		10	2.40769	1.37883	2.0846
11	1.42455	2.26301	1.28487		11	2.13534	1.76566	1.71121
12	1.28165	2.08831	1.14278		12	2.12671	1.92454	2.43877
Mean	1.56198	2.50748	1.45024		Mean	2.29523	1.82609	2.21172
SD	0.183751	0.356988	0.35759		SD	0.507124	0.286364	0.244128

## Sheet: Fig1h
Width	WT Pit aperture	wal Pit aperture	WT Pit membrane	wal Pit membrane
1	0.223229	0.605348	1.65032	1.75811
2	0.541115	0.820785	1.87051	1.78964
3	0.604411	0.803605	1.70514	1.78352
4	0.320058	0.841214	1.65693	1.76944
5	0.46326	0.52842	1.71954	1.64443
6	0.400466	0.613605	1.8193	1.6167
7	0.208032	0.422015	1.79667	1.49534
8	0.433558	0.509628	1.79427	1.60919
9	0.293176	0.576379	1.76257	1.66677
10	0.180801	0.683679	1.7949	1.83023
11	0.444762	0.6809	1.82639	1.77319
12	0.1872	0.804908	1.58527	1.78766
Mean	0.358339	0.657541	1.74849	1.71035
SD	0.143728	0.138147	0.0853427	0.10144

## Sheet: Fig2f
Pit actin frequency	WT	wal
1	90	20
2	95	30
3	95	10
4	100	10
5	90	15
6	85	15
7	95	15
8	100	10
9	95	0
10	85	0
11	100	10
Mean	93.6364	12.2727
SD	5.51856	8.47456

## Sheet: Fig2h
GFP intensity	DMSO Pit	LatB SW	DMSO Pit	LatB SW		tagRFP intensity	DMSO Pit	LatB Pit	DMSO SW	LatB SW
1	75.4657	100.346	48.2219	74.1358		1	138.789	167.136	132.997	115.602
2	76.5489	82.746	49.4483	61.7495		2	134.925	168.328	124.982	102.445
3	73.8193	96.3182	51.1149	72.1115		3	130.7	194.828	124.662	139.41
4	74.5489	81.2922	47.4483	61.8282		4	121.415	154.631	108.145	97.9234
5	67.8193	70.7664	45.1149	52.1074		5	181.732	115.108	188.25	76.6918
6	99.6778	85.309	55.5829	65.3188		6	301.174	127.874	313.418	87.2246
7	86.4325	71.2381	50.3561	51.7304		7	171.019	197.657	169.83	106.803
8	93.9649	72.8425	52.7272	51.1979		8	166.119	196.714	164.703	86.6908
9	89.8178	77.9462	50.393	50.1788		9	198.636	213.969	190.855	92.4555
10	95.4476	93.9735	50.5232	58.1449		10	178.131	187.37	161.715	101.355
11	84.206	72.5336	52.7893	51.6913		11	232.666	144.6	224.525	76.8695
12	89.3925	70.9608	49.7692	55.3349		12	336.87	144.259	336.319	87.142
13	95.3517	107.32	56.2625	81.3836		13	140.306	194.086	139.889	124.202
14	79.1827	90.0304	52.273	57.6499		14	207.475	278.404	196.654	128.41
15		86.4079		60.5165		15		231.122		129.15
16		88.3425		58.9122		16		370.391		187.888
17		84.6467		54.2092		17		206.055		90.3956
Mean	84.4054	84.2953	50.8589	59.8942		Av	188.568	193.678	184.067	107.686
SD	9.91475	10.9927	2.98892	8.93599		Sd	64.2038	60.5522	68.0455	28.0076

## Sheet: Fig3d
Pit area	WT	bdr1-1	bdr3 RNAi	bdr1-1 BDR3RNAi		Pit aspect ratio	WT	bdr1-1	bdr3 RNAi	bdr1-1 BDR3RNAi
1	1.78651	1.50668	1.41056	2.0271		1	3.1238	1.99948	2.90596	1.94774
2	1.53967	1.62783	1.3878	2.39738		2	2.35335	2.64904	2.6485	1.98269
3	1.72054	2.30467	1.4754	1.58858		3	2.13655	1.90769	2.1039	2.16032
4	1.35937	1.40202	1.21547	3.64924		4	2.29468	2.64228	3.19803	1.77532
5	1.5664	1.39861	1.26552	1.97535		5	2.09273	3.24931	2.56436	1.77526
6	2.01573	1.50497	1.52374	3.19536		6	2.71107	2.84129	3.00799	1.65638
7	1.71599	1.6375	1.55445	1.91733		7	2.41594	3.45171	2.88842	1.88706
8	1.49473	2.02028	1.59313	1.51009		8	2.17811	2.61483	2.34864	2.31437
9	1.63762	1.69301	1.43425	2.31097		9	2.32291	2.74845	2.68291	1.9337
10	1.35425	1.75694	1.88889	2.21309		10	2.60897	1.83863	2.63597	2.30591
11	1.34742	1.79561	1.48734	2.46222		11	2.12747	2.23944	2.36549	1.50606
12	1.31102	1.61588	1.60849	2.6283		12	2.07661	2.38777	2.89034	1.61892
Mean	1.57077	1.68867	1.48709	2.32292		Mean	2.37018	2.54749	2.68671	1.90531
SD	0.205795	0.250053	0.16704	0.593258		SD	0.297914	0.482464	0.298755	0.248154

## Sheet: Fig3g
FRET efficiency	BDR1FL	BDR1DC
1	13.7704	-0.540878
2	23.116	2.43329
3	16.2282	5.03661
4	23.0688	5.91888
5	16.6638	-0.656532
6	14.5582	5.12053
7	15.7662	5.73619
8	13.0733	2.97074
9	17.7852	5.35092
10	13.5781	9.5257
11	8.93869	4.28107
12	16.8009	1.10304
13	22.5368	2.40896
14	11.1959	7.18634
15	15.7008	4.15896
16	14.8472	-1.29522
17	5.29935	0.694773
18		6.59094
19		2.78663
20		6.56366
Mean	15.4664	3.76873
SD	4.69851	2.91127

## Sheet: Fig3i
GFP intensity ratio	-Est	+Est
1	3.74985	1.37736
2	2.50071	1.96481
3	2.3043	1.53111
4	1.91421	1.67921
5	2.96719	1.71334
6	3.18646	1.9019
7	3.58731	1.27614
8	3.13433	1.39656
9	3.39263	1.29912
10	3.15167	1.25355
Mean	2.98887	1.53931
SD	0.552201	0.248528

## Sheet: Fig4b
FRET efficiency	ROP11	ROP11G17V	ROP11T22N
1	2.33203	18.9366	3.68747
2	12.2802	7.71752	-1.38254
3	7.77297	9.82796	1.39961
4	4.00596	4.2022	3.63435
5	22.6263	26.7607	2.68532
6	14.838	7.66609	-0.626948
7	26.4901	18.7757	2.7161
8	12.6288	18.7065	-8.07353
9	0.248835	9.80694	-5.50153
10	11.8315	14.6823	-4.32222
11		13.5232
12		-2.68092
13		10.8779
14		13.6288
15		14.4305
Mean	11.5055	13.7082	-0.57839
SD	8.01452	6.65094	3.95528

## Sheet: FigS3d
Relative mRNA level	WT	bdr1-1		Relative mRNA level	GUSRNAi	BDR3RNAi
1	0.96091	0.00852067		1	0.999525	0.575995
2	0.883226	7.73818e-05		2	0.962981	0.420274
3	1.15586	7.33656e-05		3	1.03749	0.422872
Mean	1	0.00289047		Mean	1	0.473047
SD	0.114684	0.00398115		SD	0.0304219	0.0728031

[truncated: 2 more sheets: FigS3f, FigS3i]
